# Supplementary material for: The evolutionary history of Antirrhinum in the Pyrenees inferred from phylogeographic analyses
Source: BMC Evol Biol. 2014 Jun 26;14:146. doi: 10.1186/1471-2148-14-146 (PMC4099501; doi:10.1186/1471-2148-14-146)
Supplement: Additional file 1 — Comparison of the different taxonomic treatments of two studied taxa according to different authors. [file 1471-2148-14-146-S1.xls]

## Sheet: Additional file 1
Additional file 1. Comparison of the different taxonomic treatments of two studied taxa according to different authors
Taxa names in this study	Rothmaler (1956)	Webb (1971)	Sutton (1988)	Fernández-Casas (1997)	Güemes (2009)
A. majus L. subsp majus	A. majus subsp. majus var. pseudomajus	A. majus subsp. majus	A. majus subsp. majus	A. majus subsp. majus var. pseudomajus	A. majus
A. majus subsp. striatum (DC.) Rothm.	A. majus subsp. majus var. striatum	A. latifolium	A. latifolium subsp. intermedium	A. majus subsp. majus var. striatum	A. latifolium
A. latifolium Mill.	A. majus subsp. latifolium	A. latifolium	A. latifolium subsp. latifolium	A. majus subsp. latifolium	A. latifolium
