# Supplementary material for: The evolutionary history of Antirrhinum in the Pyrenees inferred from phylogeographic analyses
Source: BMC Evol Biol. 2014 Jun 26;14:146. doi: 10.1186/1471-2148-14-146 (PMC4099501; doi:10.1186/1471-2148-14-146)
Supplement: Additional file 3 — Samples used for trnS-trnG and trnK-matK sequencing. Population numbers after species names in brackets. IML, Isabel Liberal’s collection numbers; EDB, Laboratoire Evolution et Diversité Biologique. For others Voucher see Vargas et al. [22]. Asterisks (*) after GenBank accession numbers refer to those from Vargas et al. [22]. Nomenclature from Vargas et al. [22] is followed except for A. controversum (=A. barrelieri). The samples here named A. majus subsp. striatum (populations 1-3) were treated like A. latifolium in Vargas et al. [22]. Abbreviations used: DEC = dispersal-extinction-cladogenesis analysis; S-DIVAS = Statistical Dispersal-Vicariance Analysis; DPA = Discrete Phylogeographic Analysis; SE = South-east; SW = South-west; NE = North-east; NW = North-west; Pyr. = Pyrenees; Pre-Pyr. = Pre-Pyrenees; Pyr. & adj. = Pyrenees and adjacent areas; S. French basin = Southern French basin; E. Pyrenees = Eastern Pyrenees; C. Pyrenees = Central Pyrenees; W. Pyrenees = Western Pyrenees. [file 1471-2148-14-146-S3.xls]

## Sheet: Hoja1
Additional file 3. Samples used for trnS-trnG and trnK-matK sequencing. Population numbers after species names in brackets. IML, Isabel Liberal’s collection numbers; EDB, Laboratoire Evolution et Diversité Biologique. For others Voucher see Vargas et al. (2009). Asterisks (*) after GenBank accession numbers refer to those from Vargas et al. (2009). Nomenclature from Vargas et al. (2009) is follow…
Taxon	Geographical area/locality	nº samples	Collection voucher	GenBank accession no. (trnS-trnG / trnK-matK)		Plastid haplotype no.	Geographic group
							DPA	DEC, S-DIVAS
A. australe Rothm. (1)	Spain: Albacete, Yeste	1	JG4077	EU673477*	EU717968*	42	SE Iberia	Iberia
A. australe Rothm. (2)	Spain: Cádiz, Benaocaz	1	ECA49	EU673478*	EU717969*	17	SW Iberia	Iberia
A. australe Rothm. (3)	Spain: Granada, Castril	1	VAL 140895	EU673479*	EU717970*	43	SE Iberia	Iberia
A. braun-blanquetii Rothm. (1)	Spain: Asturias, Cuetu L´Abeyera	1	JRV5333	EU673480*	EU717971*	1	NW Iberia	Iberia
A. braun-blanquetii Rothm. (2)	Spain: León, Oblanca	1	JRV5177	EU673481*	EU717972*	7	NW Iberia	Iberia
A. charidemi Lange (1)	Spain: Almería, C. Gata, La Lobera	1	132PV05	EU673482*	EU717973*	37	SE Iberia	Iberia
A. charidemi Lange (2)	Spain: Almería, C. Gata, Sabinal	1	24PV05	EU673483*	EU717974*	37	SE Iberia	Iberia
A. charidemi Lange (3)	Spain: Almería, C. Gata, Santa Cruz	1	136PV05	EU673484*	EU717975*	37	SE Iberia	Iberia
A. charidemi Lange (4)	Spain: Almería, C. Gata, Vela Blanca	1	137PV05	EU673485*	EU717976*	37	SE Iberia	Iberia
A. charidemi Lange (5)	Spain: Almería, C. Gata, Sabinal	1	24PV05	EU673486*	EU717977*	37	SE Iberia	Iberia
A. charidemi Lange (6)	Spain: Almería, C. Gata, Santa Cruz	1	136PV05	EU673487*	EU717978*	37	SE Iberia	Iberia
A. charidemi Lange (7)	Spain: Almería, C. Gata, Vela Blanca	1	137PV05	EU673488*	EU717979*	49	SE Iberia	Iberia
A. cirrhigerum Welw. ex Ficalho (1)	Morocco: Doukkala-Abda, El Jadida	1	VAL111299	EU673489*	EU717980*	15	Mediterranean	Mediterranean
A. controversum Pau (2)	Spain: Alicante, Jalón	1	BdB 47	EU673491*	EU717981*	34	SE Iberia	Iberia
A. controversum Pau (3)	Spain: Almería, Berja	1	ECA37	EU673492*	EU717982*	40	SE Iberia	Iberia
A. controversum Pau (5)	Spain: Valencia, Bolomor	1	JG4001	EU673494*	EU717983*	36	SE Iberia	Iberia
A. controversum Pau (6)	Spain: Valencia, Carcagente	1	BdB 29	EU673495*	EU717984*	34	SE Iberia	Iberia
A. controversum Pau (7)	Spain: Valencia, Chella	1	JG4067	EU673496*	EU717985*	35	SE Iberia	Iberia
A. controversum Pau (8)	Spain: Valencia, Xeresa, Colom	1	BdB 2	EU673497*	EU717986*	35	SE Iberia	Iberia
A. graniticum Rothm. (1)	Spain: Madrid, Fuentidueña del Tajo	1	JG4009	EU673498*	EU717987*	1	SE Iberia	Iberia
A. graniticum Rothm. (2)	Spain: Soria, Caltojar	1	JG4101	EU673499*	EU717988*	1	NE Iberia	Iberia
A. graniticum Rothm. (3)	Spain: Huelva, Aracena	1	ECA54	EU673500*	EU717989*	29	SW Iberia	Iberia
A. grosii Font Quer (1)	Spain: Ávila, El Trampal	1	ECA77 / VAL37049	EU673501*	EU717990*	31	NW Iberia	Iberia
A. grosii Font Quer (2)	Spain: Ávila, Guisando	1	276PV06	EU673502*	EU717991*	30	NW Iberia	Iberia
A. hispanicum Chav. (1)	Spain: Granada, Juviles	1	BdB 14	EU673503*	EU717992*	39	SE Iberia	Iberia
A. hispanicum Chav. (2)	Spain: Granada, Veleta road	1	120PV99	EU673504*	EU717993*	38	SE Iberia	Iberia
A. hispanicum Chav. (3)	Spain: Granada, Vélez de Benaudalla	1	ECA40	EU673505*	EU717994*	41	SE Iberia	Iberia
A. latifolium Mill. (1)	Italy: Piamonte, Cuneo	1	MS781	KJ911860	KJ911394	64	SW Alps	SW Alps
A. latifolium Mill. (2)	France: St Martin d'Entraunes	1	EDB_Alat_cEntl	KJ911856	KJ911398	64	SW Alps	SW Alps
A. latifolium Mill. (3)	France: Col de l'Espigoulier	1	EDB_Alat_lEsp	KJ911858	KJ911396	64	SW Alps	SW Alps
A. latifolium Mill. (4)	France: Auriol	1	EDB_Alat_lAur	KJ911857	KJ911395	64	SW Alps	SW Alps
A. latifolium Mill. (5)	France: Lourmarin	1	EDB_Alat_lLrm	KJ911859	KJ911397	65	SW Alps	SW Alps
A. linkianum Boiss. (1)	Spain: La Coruña, Cedeira	1	S. Ortiz (s.n.)	EU673510*	EU717998*	1	NW Iberia	Iberia
A. linkianum Boiss. (2)	Portugal: Peniche, Cabo Carvoeiro	1	ALQ3435	EU673511*	EU717999*	8	SW Iberia	Iberia
A. linkianum Boiss. (3)	Portugal: Trafaria, Almada	1	ALQ4877	EU673512*	EU718000*	8	SW Iberia	Iberia
A. litigiosum Pau (1)	Spain: Teruel, Griegos	1	ECA74	EU673513*	EU718001*	1	NE Iberia	Iberia
A. litigiosum Pau (2)	Spain: Valencia, Serra	1	VAL144656	EU673514*	EU718002*	5	SE Iberia	Iberia
A. lopesianum Rothm. (1)	Portugal: Bragança, Alfaião	1	F. Amich & S. Bernardo (s.n.)	EU673515*	EU718003*	6	NW Iberia	Iberia
A. lopesianum Rothm. (2)	Portugal: Vimioso, Carçao	1	F. Amich & S. Bernardo (s.n.)	EU673516*	EU718004*	6	NW Iberia	Iberia
A. lopesianum Rothm. (3)	Spain: Salamanca, Corporario	1	F. Amich & S. Bernardo (s.n.)	EU673517*	EU718005*	1	NW Iberia	Iberia
A. majus subsp. striatum (DC.) Rothm. (1)	Spain: Girona, Collada de Toses	1	JG4142	EU673506*	EU717995*	11	E. Pyrenees	Pyr. & adj. areas
A. majus subsp. striatum (DC.) Rothm. (2)	Spain: Lérida, Bapà	1	VAL144658	EU673507*	EU717996*	11	E. Pyrenees	Pyr. & adj. areas
A. majus subsp. striatum (DC.) Rothm. (3)	Spain: Lérida, Martinet	1	JG4139	EU673508*	EU717997*	11	C. Pyrenees	Pyr. & adj. areas
A. majus subsp. striatum (DC.) Rothm. (4)	France: Limoes, Rennes-les-bains	1	55PV07	KJ911502	KJ911295	11	S. French basin	Pyr. & adj. areas
A. majus subsp. striatum (DC.) Rothm. (5)	Spain: Girona, La Molina	1	273PV06	KJ911501	KJ911294	11	E. Pyrenees	Pyr. & adj. areas
A. majus subsp. striatum (DC.) Rothm. (6)	Spain: Girona, La Molina	5	22IML11	KJ911411-KJ911415	KJ911318	11	E. Pyrenees	Pyr. & adj. areas
A. majus subsp. striatum (DC.) Rothm. (7)	Spain: Girona, Llés de Cerdanya	4	23IML11	KJ911416-KJ911419	KJ911319	11	C. Pyrenees	Pyr. & adj. areas
A. majus subsp. striatum (DC.) Rothm. (8)	Spain: Lérida, Esterri de’ Aneu	5	28IML11	KJ911425-KJ911429	KJ911320	52	C. Pyrenees	Pyr. & adj. areas
A. majus subsp. striatum (DC.) Rothm. (9)	France: Camurac	6	EDB_Amstr_cCam	KJ911747-KJ911752	KJ911367	11	C. Pyrenees	Pyr. & adj. areas
A. majus subsp. striatum (DC.) Rothm. (10)	France: Cases-de-Pène	6	EDB_Amstr_cCas	KJ911753-KJ911758	KJ911368	11	C. Pyrenees	Pyr. & adj. areas
A. majus subsp. striatum (DC.) Rothm. (11)	Spain: Girona, Isovol	6	EDB_Amstr_cIso	KJ911759-KJ911764	KJ911369	11	C. Pyrenees	Pyr. & adj. areas
A. majus subsp. striatum (DC.) Rothm. (12)	Spain: Lérida, Josa del Cadi	1	EDB_Amstr_cJos	KJ911765	KJ911370	58	C. Pyrenees	Pyr. & adj. areas
A. majus subsp. striatum (DC.) Rothm. (13)	Spain: Girona, Tosas	3	EDB_Amstr_cTos	KJ911766-KJ911768	KJ911371	11	E. Pyrenees	Pyr. & adj. areas
A. majus subsp. striatum (DC.) Rothm. (14)	Spain: Lérida, La Farga de Moles	6	EDB_Amstr_dFor	KJ911769-KJ911774	KJ911372	54	C. Pyrenees	Pyr. & adj. areas
A. majus subsp. striatum (DC.) Rothm. (15)	Spain: Lérida, El pont de Bar & Martinet	6	EDB_Amstr_dLle	KJ911775-KJ911780	KJ911373	11	C. Pyrenees	Pyr. & adj. areas
A. majus subsp. striatum (DC.) Rothm. (16)	France: Saint Marsal	6	EDB_Amstr_dMar	KJ911781-KJ911786	KJ911374	11	E. Pyrenees	Pyr. & adj. areas
A. majus subsp. striatum (DC.) Rothm. (17)	France: Montlouis	6	EDB_Amstr_dMon	KJ911787-KJ911792	KJ911375	11	C. Pyrenees	Pyr. & adj. areas
A. majus subsp. striatum (DC.) Rothm. (18)	Spain: Barcelona, Coll de Pal	6	EDB_Amstr_dPal	KJ911793-KJ911798	KJ911376	11	E. Pyrenees	Pyr. & adj. areas
A. majus subsp. striatum (DC.) Rothm. (19)	France: Chapelle de la Trinité	3	EDB_Amstr_dTri	KJ911799-KJ911801	KJ911377	11	E. Pyrenees	Pyr. & adj. areas
A. majus subsp. striatum (DC.) Rothm. (20)	France: Usson les Bains	6	EDB_Amstr_dUss	KJ911802-KJ911807	KJ911378	11	C. Pyrenees	Pyr. & adj. areas
A. majus subsp. striatum (DC.) Rothm. (21)	Spain: Lérida, València d’ Aneu	5	EDB_Amstr_dVal	KJ911808-KJ911812	KJ911379	52	C. Pyrenees	Pyr. & adj. areas
A. majus subsp. striatum (DC.) Rothm. (22)	France: Villefranche-de-Conflent	6	EDB_Amstr_dVil	KJ911813-KJ911818	KJ911380	57	C. Pyrenees	Pyr. & adj. areas
A. majus subsp. striatum (DC.) Rothm. (23)	France: Col de Xatard	3	EDB_Amstr_dXat	KJ911819-KJ911821	KJ911381	11	E. Pyrenees	Pyr. & adj. areas
A. majus subsp. striatum (DC.) Rothm. (24)	Spain: Lérida, Avellanet	6	EDB_Amstr_eAve	KJ911822-KJ911827	KJ911382	54	C. Pyrenees	Pyr. & adj. areas
A. majus subsp. striatum (DC.) Rothm. (25)	Spain: Lérida, Els Hostalet de tost	5	EDB_Amstr_eEls	KJ911828-KJ911832	KJ911383	54	C. Pyrenees	Pyr. & adj. areas
A. majus subsp. striatum (DC.) Rothm. (26)	France: Pomas	6	EDB_Amstr_ePom	KJ911833-KJ911838	KJ911384	11	S. French basin	Pyr. & adj. areas
A. majus subsp. striatum (DC.) Rothm. (27)	France: Thuir	6	EDB_Amstr_eThu	KJ911839-KJ911844	KJ911385	11	E. Pyrenees	Pyr. & adj. areas
A. majus subsp. striatum (DC.) Rothm. (28)	France: Casefabre	6	EDB_Amstr_fFab	KJ911845-KJ911850	KJ911386	11	E. Pyrenees	Pyr. & adj. areas
A. majus subsp. striatum (DC.) Rothm. (29)	France: Luc-sur-Aude	5	EDB_Amstr_hLu	KJ911851-KJ911855	KJ911387	11	S. French basin	Pyr. & adj. areas
A. majus L. subsp. majus (1)	Spain: Barcelona, Grèixer	1	JG4150	EU673518*	EU718006*	11	E. Pyrenees	Pyr. & adj. areas
A. majus L. subsp. majus (2)	Spain: Huesca, Panticosa	1	JG4108	EU673519*	EU718007*	9	C. Pyrenees	Pyr. & adj. areas
A. majus L. subsp. majus (3)	Spain: Lérida, Valle d´Arán	1	VAL144657	EU673520*	EU718008*	12	C. Pyrenees	Pyr. & adj. areas
A. majus L. subsp. majus (4)	France: Hérault, St. Chinian	1	230PV06	EU673521*	EU718009*	10	S. French basin	Pyr. & adj. areas
A. majus L. subsp. majus (5)	France: Pyréneés Orientales, Salses	1	VAL 39727	EU673522*	EU718010*	12	S. French basin	Pyr. & adj. areas
A. majus L. subsp. majus (6)	Spain: Pirineos Centrales, Valle del Hecho, barranco de Estriniviella.	1	102PV09	KJ911515	KJ911300	9	W. Pyrenees	Pyr. & adj. areas
A. majus L. subsp. majus (7)	Spain: Lérida, Boí	1	147PV08	KJ911508	KJ911297	12	C. Pyrenees	Pyr. & adj. areas
A. majus L. subsp. majus (8)	Spain: Huesca, Broto	1	27PV09	KJ911514	KJ911299	61	C. Pyrenees	Pyr. & adj. areas
A. majus L. subsp. majus (9)	Spain: Huesca, Berdeia	1	125PV10	KJ911498	KJ911307	9	W. Pyrenees	Pyr. & adj. areas
A. majus L. subsp. majus (10)	Spain: Huesca, Cafranc	5	114PV10	KJ911493-KJ911497	KJ911306	9	W. Pyrenees	Pyr. & adj. areas
A. majus L. subsp. majus (11)	Spain: Huesca, Panticosa	5	113PV10	KJ911488-KJ911492	KJ911305	61	C. Pyrenees	Pyr. & adj. areas
A. majus L. subsp. majus (12)	Spain: Navarra, Urzainqui	2	126PV10	KJ911499-KJ911400	KJ911308	9	W. Pyrenees	Pyr. & adj. areas
A. majus L. subsp. majus (13)	Spain: Huesca, Sopeira-Pont de Suert	5	145PV08	KJ911503-KJ911507	KJ911296	60	C. Pyrenees	Pyr. & adj. areas
A. majus L. subsp. majus (14)	Spain: Huesca, Biescas	1	25PV09	KJ911513	KJ911298	61	C. Pyrenees	Pyr. & adj. areas
A. majus L. subsp. majus (15)	Spain: Huesca, Bielsa	5	97PV10_A	KJ911464-KJ911468	KJ911301	55	C. Pyrenees	Pyr. & adj. areas
A. majus L. subsp. majus (16)	Spain: Huesca, Bielsa	1	97PV10_B	KJ911469	KJ911302	12	C. Pyrenees	Pyr. & adj. areas
A. majus L. subsp. majus (17)	Spain: Huesca, Bielsa	5	97PV10_C	KJ911470-KJ911474	KJ911303	55	C. Pyrenees	Pyr. & adj. areas
A. majus L. subsp. majus (18)	Spain: Huesca, Bielsa	3	97PV10_D	KJ911475-KJ911477	KJ911304	55	C. Pyrenees	Pyr. & adj. areas
A. majus L. subsp. majus (19)	Spain: Girona, Pardines	5	20IML11	KJ911406-KJ911410	KJ911311	63	E. Pyrenees	Pyr. & adj. areas
A. majus L. subsp. majus (20)	Spain: Barcelona, Aiguafreda	1	18IML11	KJ911400	KJ911309	56	E. Pyrenees	Pyr. & adj. areas
A. majus L. subsp. majus (21)	Spain: Girona, Ripoll	5	19IML11	KJ911401-KJ911406	KJ911310	10	E. Pyrenees	Pyr. & adj. areas
A. majus L. subsp. majus (22)	Spain: Lérida, Llavorsí-Vielha	5	27IML11	KJ911420-KJ911424	KJ911312	60	C. Pyrenees	Pyr. & adj. areas
A. majus L. subsp. majus (23)	Spain: Lérida, Prat Dejos	5	29IML11	KJ911430-KJ911434	KJ911313	12	C. Pyrenees	Pyr. & adj. areas
A. majus L. subsp. majus (24)	Spain: Huesca, Aneto	5	30IML11	KJ911435-KJ911439	KJ911314	12	C. Pyrenees	Pyr. & adj. areas
A. majus L. subsp. majus (25)	Spain: Huesca, Castarné-Noales	5	31IML11	KJ911440-KJ911444	KJ911315	12	C. Pyrenees	Pyr. & adj. areas
A. majus L. subsp. majus (26)	Spain: Huesca, Castellón de Sos	2	32IML11	KJ911445-KJ911446	KJ911316	52	C. Pyrenees	Pyr. & adj. areas
A. majus L. subsp. majus (27)	Spain: Huesca, Seira	4	33IML11	KJ911447-KJ911451	KJ911317	55	C. Pyrenees	Pyr. & adj. areas
A. majus L. subsp. majus (28)	France: Auterive	5	EDB_Ampse_cAut	KJ911538-KJ911542	KJ911327	63	S. French basin	Pyr. & adj. areas
A. majus L. subsp. majus (29)	France: Bages	5	EDB_Ampse_cBag	KJ911543-KJ911547	KJ911328	10	S. French basin	Pyr. & adj. areas
A. majus L. subsp. majus (30)	France: Banyul-sur-Mer	6	EDB_Ampse_cBan	KJ911548-KJ911553	KJ911329	10	E. Pyrenees	Pyr. & adj. areas
A. majus L. subsp. majus (31)	France: Bedeilhac	6	EDB_Ampse_cBed	KJ911554-KJ911559	KJ911330	63	C. Pyrenees	Pyr. & adj. areas
A. majus L. subsp. majus (32)	France: Cabrespine	4	EDB_Ampse_cCab	KJ911560-KJ911563	KJ911331	10	S. French basin	Pyr. & adj. areas
A. majus L. subsp. majus (33)	Spain: Barcelona, Capolat	1	EDB_Ampse_cCap	KJ911564	KJ911332	10	E. Pyrenees	Pyr. & adj. areas
A. majus L. subsp. majus (34)	France: Col du Chioula	6	EDB_Ampse_cChi	KJ911565-KJ911570	KJ911333	63	C. Pyrenees	Pyr. & adj. areas
A. majus L. subsp. majus (35)	Spain: Port del Comte	2	EDB_Ampse_cCom	KJ911571-KJ911572	KJ911334	60	C. Pyrenees	Pyr. & adj. areas
A. majus L. subsp. majus (36)	France: Floure	4	EDB_Ampse_cFlo	KJ911573-KJ911576	KJ911335	10	S. French basin	Pyr. & adj. areas
A. majus L. subsp. majus (37)	France: Col de Port	6	EDB_Ampse_cPor	KJ911577-KJ911582	KJ911336	60	C. Pyrenees	Pyr. & adj. areas
A. majus L. subsp. majus (38)	Spain: Barcelona, Saldes	5	EDB_Ampse_cSal	KJ911583-KJ911587	KJ911337	11	E. Pyrenees	Pyr. & adj. areas
A. majus L. subsp. majus (39)	France: Unac	6	EDB_Ampse_cUna	KJ911588-KJ911593	KJ911338	63	C. Pyrenees	Pyr. & adj. areas
A. majus L. subsp. majus (40)	France: Arles-sur-Tech	6	EDB_Ampse_dArl	KJ911594-KJ911599	KJ911339	11	E. Pyrenees	Pyr. & adj. areas
A. majus L. subsp. majus (41)	Spain: Girona, Besalú	6	EDB_Ampse_dBes	KJ911600-KJ911605	KJ911340	56	E. Pyrenees	Pyr. & adj. areas
A. majus L. subsp. majus (42)	Spain: Lérida, Tunel del Cadí	6	EDB_Ampse_dDiv	KJ911606-KJ911611	KJ911341	11	E. Pyrenees	Pyr. & adj. areas
A. majus L. subsp. majus (43)	France: Prats de Mollo	5	EDB_Ampse_dPra	KJ911612-KJ911616	KJ911342	11	E. Pyrenees	Pyr. & adj. areas
A. majus L. subsp. majus (44)	Spain: Girona, Ripoll	5	EDB_Ampse_dRip	KJ911617-KJ911621	KJ911343	63	E. Pyrenees	Pyr. & adj. areas
A. majus L. subsp. majus (45)	Spain: Lérida, Vielha	5	EDB_Ampse_dVie	KJ911622-KJ911626	KJ911344	12	C. Pyrenees	Pyr. & adj. areas
A. majus L. subsp. majus (46)	Spain: Huesca, Laspuña	5	EDB_Ampse_eBal	KJ911627-KJ911631	KJ911345	55	C. Pyrenees	Pyr. & adj. areas
A. majus L. subsp. majus (47)	Spain: Huesca, Embalse de Barasona	5	EDB_Ampse_eBar	KJ911632-KJ911636	KJ911346	12	C. Pyrenees	Pyr. & adj. areas
A. majus L. subsp. majus (48)	Spain: Barcelona, Berga	5	EDB_Ampse_eCal	KJ911637-KJ911641	KJ911347	10	E. Pyrenees	Pyr. & adj. areas
A. majus L. subsp. majus (49)	France: La Clape	5	EDB_Ampse_eCla	KJ911642-KJ911646	KJ911348	10	S. French basin	Pyr. & adj. areas
A. majus L. subsp. majus (50)	Spain: Girona, Colona de Farners	5	EDB_Ampse_eCol	KJ911647-KJ911651	KJ911349	10	E. Pyrenees	Pyr. & adj. areas
A. majus L. subsp. majus (51)	Spain: Lérida, Coll de Faidella	6	EDB_Ampse_eFai	KJ911652-KJ911657	KJ911350	12	C. Pyrenees	Pyr. & adj. areas
A. majus L. subsp. majus (52)	Spain: Lérida, La Parroquia de Horto	5	EDB_Ampse_eHor	KJ911658-KJ911662	KJ911351	60	C. Pyrenees	Pyr. & adj. areas
A. majus L. subsp. majus (53)	Spain: Lérida, Barrane de l’Inferm	6	EDB_Ampse_eInf	KJ911663-KJ911668	KJ911352	62	C. Pyrenees	Pyr. & adj. areas
A. majus L. subsp. majus (54)	France: Lagrasse	6	EDB_Ampse_eLag	KJ911669-KJ911674	KJ911353	10	S. French basin	Pyr. & adj. areas
A. majus L. subsp. majus (55)	Spain: Huesca, Lecina	1	EDB_Ampse_eLec	KJ911675	KJ911354	12	E. Pyrenees	Pyr. & adj. areas
A. majus L. subsp. majus (56)	France: Le Martinet	6	EDB_Ampse_eMrt	KJ911676-KJ911681	KJ911355	12	S. French basin	Pyr. & adj. areas
A. majus L. subsp. majus (57)	Spain: Barcelona, Montserrat	6	EDB_Ampse_eMst	KJ911682-KJ911687	KJ911356	56	E. Pyrenees	Pyr. & adj. areas
A. majus L. subsp. majus (58)	France: Col de Perthus	6	EDB_Ampse_ePer	KJ911688-KJ911693	KJ911357	11	E. Pyrenees	Pyr. & adj. areas
A. majus L. subsp. majus (59)	Spain: Huesca, Sopeira	6	EDB_Ampse_eSop	KJ911694-KJ911699	KJ911358	52	C. Pyrenees	Pyr. & adj. areas
A. majus L. subsp. majus (60)	Spain: Lérida, Sort	6	EDB_Ampse_eSor	KJ911700-KJ911705	KJ911359	11	C. Pyrenees	Pyr. & adj. areas
A. majus L. subsp. majus (61)	Spain: Pont de Suert	6	EDB_Ampse_eSue	KJ911706-KJ911711	KJ911360	12	C. Pyrenees	Pyr. & adj. areas
A. majus L. subsp. majus (62)	France: Ultrera	6	EDB_Ampse_eUtl	KJ911712-KJ911717	KJ911361	10	E. Pyrenees	Pyr. & adj. areas
A. majus L. subsp. majus (63)	Spain: Girona, Col de l´Hortus	5	EDB_Ampse_fHrt	KJ911718-KJ911722	KJ911362	12	S. French basin	Pyr. & adj. areas
A. majus L. subsp. majus (64)	Spain: Huesca, Lanuza	6	EDB_Ampse_fLan	KJ911723-KJ911728	KJ911363	9	C. Pyrenees	Pyr. & adj. areas
A. majus L. subsp. majus (65)	France: Pas du Loup Arles-sur-Tech	6	EDB_Ampse_fLou	KJ911729-KJ911734	KJ911364	11	E. Pyrenees	Pyr. & adj. areas
A. majus L. subsp. majus (66)	Spain: Huesca, Nueno	6	EDB_Ampse_fNue	KJ911735-KJ911740	KJ911365	9	C. Pyrenees	Pyr. & adj. areas
A. majus L. subsp. majus (67)	Spain: Huesca, Balnearios de Panticosa	6	EDB_Ampse_fPan	KJ911741-KJ911746	KJ911366	61	C. Pyrenees	Pyr. & adj. areas
A. meonanthum Hoffmans. & Link (1)	Spain: Ávila, S. Gredos, El Tremedal	1	149PV99	EU673530*	EU718011*	30	NW Iberia	Iberia
A. meonanthum Hoffmans. & Link (2)	Spain: Soria, Río Lobos	1	JG4098	EU673531*	EU718012*	29	NE Iberia	Iberia
A. microphyllum Rothm. (1)	Spain: Cuenca, Buendía	1	JG4024	EU673532*	EU718013*	24	NE Iberia	Iberia
A. microphyllum Rothm. (2)	Spain: Guadalajara, Bolarque	1	JG4021	EU673533*	EU718014*	24	NE Iberia	Iberia
A. microphyllum Rothm. (3)	Spain: Guadalajara, Sacedón	1	JG4023	EU673534*	EU718015*	26	NE Iberia	Iberia
A. molle L. (1)	Spain: Barcelona, Rigurèixer	1	JG4143	EU673524*	EU718016*	11	E. Pyrenees	Pyr. & adj. areas
A. molle L. (2)	Spain: Huesca, Sopeira	1	VAL35176	EU673525*	EU718017*	12	C. Pyrenees	Pyr. & adj. areas
A. molle L. (3)	Spain: Lérida, Guerri de la Sal	4	159PV08	KJ911509-KJ911512	KJ911321	59	C. Pyrenees	Pyr. & adj. areas
A. molle L. (4)	Spain: Huesca, Gabasa	5	75PV10	KJ911452-KJ911456	KJ911322	52	C. Pyrenees	Pyr. & adj. areas
A. molle L. (5)	Spain: Huesca, Sopeira	3	83PV10_A	KJ911457-KJ911459	KJ911323	12	C. Pyrenees	Pyr. & adj. areas
A. molle L. (6)	Spain: Huesca, Sopeira	4	83PV10_B	KJ911460-KJ911463	KJ911324	12	C. Pyrenees	Pyr. & adj. areas
A. molle L. (7)	Spain: Barcelona, Queralt	4	EDB_Amol_dQuem	KJ911516-KJ911519	KJ911388	56	E. Pyrenees	Pyr. & adj. areas
A. molle L. (8)	Spain: Lérida, Coll de Faidella	3	EDB_Amol_eFaim	KJ911520-KJ911522	KJ911389	12	C. Pyrenees	Pyr. & adj. areas
A. molle L. (9)	Spain: Lérida, Barrane de l’Inferm	3	EDB_Amol_eInfm	KJ911523-KJ911525	KJ911390	12	C. Pyrenees	Pyr. & adj. areas
A. molle L. (10)	Spain: Huesca, Sopeira	3	EDB_Amol_eSopm	KJ911526-KJ911528	KJ911391	12	C. Pyrenees	Pyr. & adj. areas
A. molle L. (11)	Andorra: Sant Julià de Lòria, Veterano Osborne	3	EDB_Amol_e Vetm	KJ911529-KJ911531	KJ911392	54	C. Pyrenees	Pyr. & adj. areas
A. molle L. (12)	Spain: Huesca, Belver	6	EDB_Amol_cBelm	KJ911532-KJ911537	KJ911393	12	C. Pyrenees	Pyr. & adj. areas
A. mollissimum Rothm. (1)	Spain: Almería, Benizalón	1	ECA29	EU673526*	EU718018*	37	SE Iberia	Iberia
A. mollissimum Rothm. (2)	Spain: Almería, Caballar gorge	1	ECA32	EU673527*	EU718019*	37	SE Iberia	Iberia
A. pertegasii Rotmh. (1)	Spain: Castellón, Cova Fosca	1	JG4092	EU673528*	EU718020*	4	NE Iberia	Iberia
A. pertegasii Rotmh. (2)	Spain: Castellón, Solà d'en Brull	1	JG4091	EU673529*	EU718021*	4	NE Iberia	Iberia
A. pulverulentum Lázaro Ibiza (1)	Spain: Cuenca, Hoz de Beteta	1	ECA28	EU673535*	EU718022*	27	NE Iberia	Iberia
A. pulverulentum Lázaro Ibiza (2)	Spain: Guadalajara, Durón	1	JG4027	EU673536*	EU718023*	3	NE Iberia	Iberia
A. pulverulentum Lázaro Ibiza (3)	Spain: Guadalajara, La Peregrina	1	JG4035	EU673537*	EU718024*	51	NE Iberia	Iberia
A. pulverulentum Lázaro Ibiza (4)	Spain: Guadalajara, Peralejos Truchas	1	ECA26	EU673538*	EU718025*	25	NE Iberia	Iberia
A. pulverulentum Lázaro Ibiza (5)	Spain: Teruel, Tramacastilla	1	ECA71	EU673539*	EU718026*	28	NE Iberia	Iberia
A. pulverulentum Lázaro Ibiza (6)	Spain: Guadalajara, Alcorlo	1	JG4028	EU673540*	EU718027*	50	NE Iberia	Iberia
A. pulverulentum Lázaro Ibiza (7)	Spain: Zaragoza, Nuévalos	1	VAL31592	EU673541*	EU718028*	28	NE Iberia	Iberia
A. sempervirens Lapeyr. (1)	Spain: Huesca, Bielsa	1	JG4114	EU673542*	EU718029*	12	C. Pyrenees	Pyr. & adj. areas
A. sempervirens Lapeyr. (2)	Spain: Huesca, Plan	1	JG4116	EU673543*	EU718030*	2	C. Pyrenees	Pyr. & adj. areas
A. sempervirens Lapeyr. (3)	Spain: Huesca, Panticosa	1	VAL145148	EU673544*	EU718031*	14	C. Pyrenees	Pyr. & adj. areas
A. sempervirens Lapeyr. (4)	Spain: Huesca, Bielsa	5	98PV10	KJ911478-KJ911482	KJ911325	12	C. Pyrenees	Pyr. & adj. areas
A. sempervirens Lapeyr. (5)	Spain: Huesca, Panticosa	7	104PV10	KJ911483-KJ911487	KJ911326	53	C. Pyrenees	Pyr. & adj. areas
A. siculum Mill. (1)	Italy: Sicily, Catania	1	GB66/06	EU673545*	EU718032*	23	Mediterranean	Mediterranean
A. siculum Mill. (2)	Italy: Sicily, Messine	1	VAL 119899 / JG3019	EU673546*	EU718033*	22	Mediterranean	Mediterranean
A. siculum Mill. (3)	Italy: Sicily, Siracusa	1	VAL 178308 / JG3437	EU673547*	EU718034*	21	Mediterranean	Mediterranean
A. subbaeticum Güemes, Mateu & Sánchez Gómez (1)	Spain: Albacete, Bogarra, El Batán	1	JG4081	EU673549*	EU718035*	25	SE Iberia	Iberia
A. subbaeticum Güemes, Mateu & Sánchez Gómez (2)	Spain: Albacete, Los Vizcaínos	1	JG4084	EU673550*	EU718036*	25	SE Iberia	Iberia
A. subbaeticum Güemes, Mateu & Sánchez Gómez (3)	Spain: Murcia, Benízar	1	JG4068	EU673551*	EU718037*	33	SE Iberia	Iberia
A. subbaeticum Güemes, Mateu & Sánchez Gómez (4)	Spain: Murcia, Hondares	1	BdB 227	EU673552*	EU718038*	32	SE Iberia	Iberia
A. tortuosum Bosc ex Vent. (1)	Italy: Sardinia, Cagliari	1	GB136/06	EU673553*	EU718039*	16	Mediterranean	Mediterranean
A. tortuosum Bosc ex Vent. (2)	Morocco: West Rif, Talembot	1	ALQ3441	EU673554*	EU718040*	18	Mediterranean	Mediterranean
A. tortuosum Bosc ex Vent. (3)	Turkey: Sulcuk, Efeso	1	GB316/06	EU673555*	EU718041*	16	Mediterranean	Mediterranean
A. tortuosum Bosc ex Vent. (4)	Morocco: Taza-Al Hoceima, Taza	1	188PV06	EU673556*	EU718042*	18	Mediterranean	Mediterranean
A. tortuosum Bosc ex Vent. (6)	Italy: Ancona, Sirolo	1	VAL 39871	KJ911861	KJ911399	16	Mediterranean	Mediterranean
A. tortuosum Bosc ex Vent. (7)	Morocco: Taza-Al Hoceima, Tazzeka	1	MA 643294/ 201PV06	EU673558*	EU718043*	20	Mediterranean	Mediterranean
A. tortuosum Bosc ex Vent. (8)	Morocco: Tadla-Azilal, Ighir	1	MA 746269/ LM3678	EU673559*	EU718044*	19	Mediterranean	Mediterranean
A. tortuosum Bosc ex Vent. (9)	Turkey: Bursa Ili, Gemlik	1	164PV06	EU673560*	EU718045*	16	Mediterranean	Mediterranean
A. valentinum Font Quer (1)	Spain: Valencia, Bolomor	1	BdB 229	EU673561*	EU718046*	47	SE Iberia	Iberia
A. valentinum Font Quer (2)	Spain: Valencia, Buixcarró	1	JG4002	EU673562*	EU718047*	44	SE Iberia	Iberia
A. valentinum Font Quer (3)	Spain: Valencia, Font del Cirer	1	BdB 8	EU673563*	EU718048*	45	SE Iberia	Iberia
A. valentinum Font Quer (4)	Spain: Valencia, La Drova	1	JG4004	EU673564*	EU718049*	48	SE Iberia	Iberia
A. valentinum Font Quer (5)	Spain: Valencia, Peña Colom	1	BdB 1	EU673565*	EU718050*	46	SE Iberia	Iberia
Gambelia speciosa Nutt.	Botanischer Garten Berlin-Dahlen	1	VAL 145156	-	EU718054*	-	-	-
Misopates orontium (L.) Raf.	Spain: Valencia, Serra	1	VAL 145155	-	EU718055*	-	-	-
