# Supplementary material for: The evolutionary history of Antirrhinum in the Pyrenees inferred from phylogeographic analyses
Source: BMC Evol Biol. 2014 Jun 26;14:146. doi: 10.1186/1471-2148-14-146 (PMC4099501; doi:10.1186/1471-2148-14-146)
Supplement: Additional file 6 — Results of the Bayes Factor (BF) test for Antirrhinum matrix. Are indicated the Bayes Factors with well-supported rates of dispersal (values of BF > 3). [file 1471-2148-14-146-S6.xls]

## Sheet: Hoja1
Additional file 6. Results of the Bayes Factor (BF) test for Antirrhinum matrix. Are indicated the Bayes Factors with well-supported rates of dispersal (values of BF > 3).
Indicator	BF	Connection between
I=0.9862237529163427	404.171	Eastern Pyrenees and southern French basin
I=0.977169203421842	241.64	Northeast and Southeast
I=0.8667925786023775	36.7373	Western Pyrenees and Central Pyrenees
I=0.7952449727808021	21.9274	Northeast and Eastern Pyrenees
I=0.7404177313631819	16.1036	Northwest and Northeast
I=0.6502610821019886	10.497	Sardinia and Turkey
I=0.6492611932007555	10.451	Central Pyrenees and southern French basin
I=0.6467059215642706	10.3345	Italy and Turkey
I=0.6455949338962338	10.2844	Sardinia and Italy
I=0.628041328741251	9.53265	Northeast and Southwest
I=0.550661037662482	6.9188	Southwest and Morocco
I=0.5365514942784135	6.53627	Northwest and Southwest
I=0.42261970892123096	4.13245	Central Pyrenees and Eastern Pyrenees
