# Supplementary material for: The evolutionary history of Antirrhinum in the Pyrenees inferred from phylogeographic analyses
Source: BMC Evol Biol. 2014 Jun 26;14:146. doi: 10.1186/1471-2148-14-146 (PMC4099501; doi:10.1186/1471-2148-14-146)
Supplement: Additional file 10 — (correspondence with Figure 3). Distribution of the lineages and haplotypes on the grid (Pyrenees matrix). For each taxon, the first column indicate the number of the haplotypes and number of samples showing that haplotype (in brackets), while the second column indicates the lineage corresponding to each haplotype. The cells shaded in grey show areas harboring at least two lineages. [file 1471-2148-14-146-S10.xls]

## Sheet: Hoja1
Additional file 10 (correspondence with Fig. 3). Distribution of the lineages and haplotypes on the grid (Pyrenees matrix). For each taxon, the first column indicate the number of the haplotypes and number of samples showing that haplotype (in brackets), while the second column indicate the lineage corresponding to each haplotype. The cells shaded in grey show areas harboring at least two lineage…
Grid	A. majus subsp. majus		A. majus subsp. striatum		A. molle		A. sempervirens
B29			11 (5)	E
C29			11 (1)	E
D23	10 (6)	E
D26			11 (6)	E
D33			11 (6)	E
E3	4(2)	B
E4	4(1)	B
E25	10(6)	E
E26	10(6)	E
E27			11 (6)	E
F6	4(5)	B
F8	4(5)	B					7(1), 2(6)	D,A
F12	4(12)	B
F17	5(5)	D
F18	5(5)	D
F19			14(5)	C
F30			11(2), 12(4)	E
F32			11 (6)	E
F33			11 (6)	E
G4	4(1)	B
G8							5(5)	D
G9	4(2)	B
G12	6(9), 5(5)	D					8(1)	D
G18			14(5)	C
G32			11 (12)	E
G34			11 (6)	E
G35	9(6)	E
G36	9(6)	E
H12	6(5)	D
H13							3(1)	A
H14	14(2)	C
H17	5(6)	D
H20	4(5)	B
H23					5(3)	D
H28			11 (6)	E
H32	11 (12)	E
I14	6(2), 14(2)	D,C
I16	5(5)	D
I17	5(6)	D
I20	11(6)	E
I23			5(6)	D
I24			11(10)	E
I25			11(6)	E	5(6)	D
I26			11(8)	E
I31	11(5)	E
J17	4(6), 14(5)	B,C			5(10)	D
J19					11(4)	E
J21			4(5), 5(1)	B,D
J22	4(5)	B	5(5)	D
J24			11(1)	E
J26	11(6)	E	11 (6)	E
J27			11(1)	E
J29	10(5)	E
K14	4(6)	B
K19	4(2), 5(4)	B,D			5(3)	D
K23	4(8)	B
K25	11(5)	E
K29	9(5), 10(5)	E
K33	9(6)	E
L11	5(1)	D
L20	5(6)	D			5(3)	D
L25	9(1)	E
L26	9(5)	E			9(4)	E
M13	5(5)	D
N14					14(3), 13(2)	C
N32	9(5)	E
O29	9(1)	E
