# Supplementary material for: The evolutionary history of Antirrhinum in the Pyrenees inferred from phylogeographic analyses
Source: BMC Evol Biol. 2014 Jun 26;14:146. doi: 10.1186/1471-2148-14-146 (PMC4099501; doi:10.1186/1471-2148-14-146)
Supplement: Additional file 13 — Haplotypes indentified in the interspecific crossing study. Abbreviations used: maj = A. majus; con = A. controversum; cha = A. charidemi; moll = A. mollissimum. [file 1471-2148-14-146-S13.xls]

## Sheet: Hoja1
Additional file 13. Haplotypes indentified in the interspecific crossing study. Abbreviations used: maj = A. majus; con = A. controversum; cha = A. charidemi; moll = A. mollissimum.
	45	79	130	131	132	133	134	135	136	137	190	228	229	238	268	276	277	348	Parental and F1 hybrids individuals
H 1	C	G	-	-	-	-	-	-	-	-	A	-	-	C	C	T	T	T	maj1, maj2, maj3
H 2	A	T	A	T	A	T	A	T	A	T	-	A	A	T	A	-	-	A	con1, con2, con3, (con1 x moll1), (con3 x moll1), (con3 x moll2)
H 3	C	G	A	T	A	T	A	T	A	T	-	A	A	T	A	T	T	A	cha1, cha2, cha3, (cha2 x moll1 ), (cha1 x moll3), (cha2 x con3 ), (cha2 x moll2)
H 4	C	G	-	-	A	T	A	T	A	T	A	-	A	T	A	-	-	A	moll1, moll2, moll3, (moll2 x cha1), (moll2 x con1), (moll3 x cha1), (moll1 x cha1), (moll3 x con3), (moll2 x cha2), (moll1 x cha3 ), (moll3 x maj1), (moll2 x con3), (moll1 x maj2), (moll3 x cha3), (moll1 x cha2), (moll3 x cha2)
